# Supplementary material for: A20’s linear ubiquitin–binding motif restrains pathogenic activation of Th17 cells and IL-22–driven enteritis
Source: J Clin Invest. 2025 Sep 2;135(17):e187499. doi: 10.1172/JCI187499 (PMC12404748; doi:10.1172/JCI187499)
Supplement: Supporting data values [file jci-135-187499-s249.xlsx]

## Sheet: Fig1B
A20WT	A20OTU	A20ZF4	A20ZF7
1	1	1	3
1	1	1	3
1	1	1	3
1	1	1	3
0	1	1	3
0	0	1	3
0	0	0	3
0	0	0	3
0	0	0	4
0	0	0	4
0	0	0	4
0	0	0	4
0	0	0	4
0	0	0	4
0	0	0	4
0	0	0	4
0	0	0	4
0	0	0	4
0	0	0	4
0	0	0	4
0	0	0	4
0	0	0	5
0	0	0	5
0	0	0	5
0	0	0	5
0	0	0	5
0	0	0	5
0	0	0	5
0	0	0	5
0	0	0	5
0	0	0	5
0	0	0	5
0	0	0	5
0	0	0	5
0	0	0	5
0	0	0	5
0	0	0	5
0	0	0	5
0	0	0	5
0	0	0	5
0	0	0	5
0	0	0	5
0	0	0	5
0	0		5
0	0		5
0	0		5
0	0		5
0	0		5
0			5
			5
			5
			5
			5
			5
			5
			5
			5
			5
			5
			5

## Sheet: Fig1D
A20WT	A20ZF7
0.625	4.9
0.25	3.75
0.2	5.25
0.375	4.5
1	2.4

## Sheet: Fig1E
Ccl20					Il1b
A20WT		A20ZF7			A20WT		A20ZF7
-	BM Chimera	-	BM Chimera		-	BM Chimera	-	BM Chimera
0.551247	1.01886	0.393096	4.38184		0.774163	2.76509	2.50704	5.27057
0.675943	0.935219	3.05505	7.29471		0.893025	1.5452	5.23616	6.85017
1.1101	0.809763	6.53513	7.5365		1.08226	1.49515	5.83829	7.43353
1.1101	0.809763	6.83546	8.55535		1.44354	1.46074	6.14639	17.1505
1.55262	0.735249	9.48145			0.807007	1.39193	10.233	18.2327

## Sheet: Fig1H
A20WT			A20ZF7
-	Rag1-/-	μMT-/-	-	Rag1-/-	μMT-/-
0	0.5	1.375	3.25	0.5	4
0.5	0.333333	1.7	4.9	0.4	5.5
0.333333	0.4	1.625	5.25	0.6	2.6
0	0.3	1.8	4.375	0.6	2.91667
0.166667	0.4	1.625	5.4	0.6	3.25
			4.9	1.75
			4.9
			5.25
			3.5
			4.625

## Sheet: Fig1I
Ccl20							Il1b
A20WT			A20ZF7				A20WT			A20ZF7
-	Rag1-/-	μMT-/-	-	Rag1-/-	μMT-/-		-	Rag1-/-	μMT-/-	-	Rag1-/-	μMT-/-
2.07	3.153	1.508	2.188	0.756	8.242		1.439	1.828	1.52	2.344	2.691	3.377
0.696	1.253	1.046	2.874	0.275	2.878		0.972	2.03	0.897	2.187	1.757	3.468
0.842	1.231	0.975	2.649	0.257	2.803		0.588	2.058	0.893	2.349	0.747	2.62
0.554	0.782	0.972	2.043	1.665	1.977		0.66	0.616	0.902	4.07	0.948	2.087
0.838	0.545	0.713					1.342	0.582	0.873	2.51	0.403	6.022
	0.422	0.785						0.462	0.915		0.354
	0.337							0.2
	0.278							0.225

## Sheet: Fig2B
A20WT							A20ZF7
Il17a	Il22	Il17ra	Il23a	Il23r	Il18	Il22ra2	Il17a	Il22	Il17ra	Il23a	Il23r	Il18	Il22ra2
0	0	0.901701	0.929796	1.68041	0.68766	1.74164	2.34	0.162	0.533425	0.490789	1.45183	0.583145	0.25298
0	0	1.02369	1.00322	0.757471	0.877711	0.937433	1.11	0.235	0.732709	0.575197	1.28133	0.352176	0.744988
0.0782	0	1.18123	0.778181	1.05854	1.21543	0.628263	0.909	0.189	0.502916	0.281448	2.92894	0.511779	0.298707
0	0	0.849611	1.18704	0.636266	1.07469	0.547381	0.82	0.262	0.518379	0.349464	1.79339	0.432636	1.19631
0	0		1.21188	0.766086						0.601777	2.05461
0	0		2.0284	1.02143						0.382705	0.994374
										0.77102	0.584165

## Sheet: Fig2E
A20WT			A20ZF7				A20WT			A20ZF7
T cells (CD90+ TCRβ+)	CD4 T cells	CD8 T Cells	T cells (CD90+ TCRβ+)	CD4 T cells	CD8 T Cells		IL-17A+	IL-17F+	IFNγ+	IL-17A+	IL-17F+	IFNγ+
33.4	24.7	7.28	70.3	57.3	12.2		12.4	0.74	3.64	28.2	3.82	1.65
30.9	22	7.95	50.8	40.6	9.28		9.56	0.57	2.67	21.5	3.06	3.26
26	20.6	3.81	57.6	44.5	12.4		8.99	0.33	2.58	33	3.81	2.61

## Sheet: Fig4B
A20WT			A20ZF7
-	IL17AKO	IL22KO	-	IL17AKO	IL22KO
1	0	0	3	10	2
2	0	3	4	10	2
2	0	0	4	8	2
2	0	0	4	11	3
	0	1		7	2
	1

## Sheet: Fig4C
Il17a							Il22
A20WT			A20ZF7				A20WT			A20ZF7
-	IL17AKO	IL22KO	-	IL17AKO	IL22KO		-	IL17AKO	IL22KO	-	IL17AKO	IL22KO
0	0	0	2.63982	0	2.71963		0.093504	0.570272	0	0.341133	1.02082	0
0.08627	0	0.502984	2.38338	0	2.86206		0	0	0	0	3.6641	0
0.697866	0	0.310231	13.4585	0	3.12221		0	3.77527	0	5.17629	1.88278	0
0.556509	0	0.457019	12.9634	0	10.502		0.129477	0	0	11.695	2.93661	0
0.091895	0	0.080758	15.5279	0	2.86339		0	0	0	2.00029	8.78717	0
0.303329	0		3.37246	0	6.79147		0.180985	0		0.897607	2.66317	0
				0							2.64144

## Sheet: Fig5A
A20WT			A20ZF7
-	Il17aKO	Il22KO	-	Il17aKO	Il22KO
98.3		76	158.5	216.7	150.8
109.1	94.9	106.7	212.8	259.8	121.7
95.5	68.7	68.9	176.4	233.2	113.7
104.8	82.8	81.1	154.9	240.1	121.1
	61.7	81.5		238.8	110.7
	72.8
	83.7

[truncated: 19 more sheets: Fig5C, Fig5D, Fig5E, Fig5F, Fig5G, Fig5I, Fig5J, Fig5K, Fig6A, Fig6C, Fig6D, Fig6F, Fig6G, Fig6H, Fig6J, SuppFig1B, SuppFig3A, SuppFig3B, SuppFig4C]
